# Supplementary material for: Vickers micro-hardness study of the effect of fluoride mouthwash on two types of CAD/CAM ceramic materials erosion
Source: BMC Oral Health. 2022 Mar 30;22:101. doi: 10.1186/s12903-022-02135-z (PMC8969233; doi:10.1186/s12903-022-02135-z)
Supplement: Supplementary file 1 — Additional file 1. Raw data and analysis. [file 12903_2022_2135_MOESM1_ESM.xlsx]

## Sheet: Sheet1
DESCRIPTIVES VARIABLES=hard.bef hardaft
/STATISTICS=MEAN STDDEV MIN MAX.
SORT CASES BY ceramic media.
SPLIT FILE LAYERED BY ceramic media.
DESCRIPTIVES VARIABLES=hard.bef hardaft
/STATISTICS=MEAN STDDEV MIN MAX.
Descriptives
Notes
Output Created		30-APR-2017 15:24:58
Comments
Input	Data	D:\kharazifard spss\rafiezadeh shiva\Untitled3.sav
	Active Dataset	DataSet1
	Filter	<none>
	Weight	<none>
	Split File	ceramic, media
	N of Rows in Working Data File	80
Missing Value Handling	Definition of Missing	User defined missing values are treated as missing.
	Cases Used	All non-missing data are used.
Syntax		DESCRIPTIVES VARIABLES=hard.bef hardaft /STATISTICS=MEAN STDDEV MIN MAX.
Resources	Processor Time	00:00:00.02
	Elapsed Time	00:00:00.01
Descriptive Statistics
ceramic			N	Minimum	Maximum	Mean	Std. Deviation
Feldespatic	HCl	hard.bef	8	637	773.7	689.788	44.4749
		hard aft	8	401.5	715.6	606.575	106.089
		Valid N (listwise)	8
	Acetic Acid	hard.bef	8	682.9	851	716.562	56.156
		hard aft	8	456.9	712.2	600.775	100.759
		Valid N (listwise)	8
	NaF+HCl	hard.bef	8	695	788.1	740.3	30.6316
		hard aft	8	230	534.4	316	130.553
		Valid N (listwise)	8
	NaF+Acetic	hard.bef	7	715	791.2	739.014	29.6656
		hard aft	7	212.4	282.2	237.414	23.8259
		Valid N (listwise)	7
	Saliva	hard.bef	8	710.8	777.7	747.588	20.3657
		hard aft	8	218.8	782.5	688.263	190.464
		Valid N (listwise)	8
emax	HCl	hard.bef	8	646	756	718.412	34.196
		hard aft	8	646.6	726	670.225	24.5998
		Valid N (listwise)	8
	Acetic Acid	hard.bef	8	657.1	757.1	713.7	31.4159
		hard aft	8	590.1	737.4	663.7	49.2558
		Valid N (listwise)	8
	NaF+HCl	hard.bef	8	721.9	778.1	744.225	18.9445
		hard aft	8	530.1	637.7	598.463	39.5698
		Valid N (listwise)	8
	NaF+Acetic	hard.bef	8	703.6	741.9	725.9	14.8157
		hard aft	8	432.6	707.3	623.4	82.8577
		Valid N (listwise)	8
	Saliva	hard.bef	8	714.8	765.1	733.775	15.7523
		hard aft	8	718.4	770.8	737.05	18.4386
		Valid N (listwise)	8
SPLIT FILE OFF.
GLM hard.bef hardaft BY media ceramic
/WSFACTOR=factor1 2 Polynomial
/METHOD=SSTYPE(3)
/POSTHOC=media(TUKEY)
/EMMEANS=TABLES(media*factor1)
/CRITERIA=ALPHA(.05)
/WSDESIGN=factor1
/DESIGN=media ceramic media*ceramic.
General Linear Model
Notes
Output Created		30-APR-2017 15:25:33
Comments
Input	Data	D:\kharazifard spss\rafiezadeh shiva\Untitled3.sav
	Active Dataset	DataSet1
	Filter	<none>
	Weight	<none>
	Split File	<none>
	N of Rows in Working Data File	80
Missing Value Handling	Definition of Missing	User-defined missing values are treated as missing.
	Cases Used	Statistics are based on all cases with valid data for all variables in the model.
Syntax		GLM hard.bef hardaft BY media ceramic /WSFACTOR=factor1 2 Polynomial /METHOD=SSTYPE(3) /POSTHOC=media(TUKEY) /EMMEANS=TABLES(media*factor1) /CRITERIA=ALPHA(.05) /WSDESIGN=factor1 /DESIGN=media ceramic media*ceramic.
Resources	Processor Time	00:00:00.03
	Elapsed Time	00:00:00.03
Within-Subjects Factors
Measure:	MEASURE_1
factor1	Dependent Variable
1	hard.bef
2	hardaft
Between-Subjects Factors
		Value Label	N
media	1	HCl	16
	2	Acetic Acid	16
	3	NaF+HCl	16
	4	NaF+Acetic	15
	5	Saliva	16
ceramic	1	Feldespatic	39
	2	emax	40
Multivariate Testsa
Effect		Value	F	Hypothesis df	Error df	Sig.
factor1	Pillai's Trace	0.740803	197.207b	1	69	6.51966e-22
	Wilks' Lambda	0.259197	197.207b	1	69	6.51966e-22
	Hotelling's Trace	2.85807	197.207b	1	69	6.51966e-22
	Roy's Largest Root	2.85807	197.207b	1	69	6.51966e-22
factor1 * media	Pillai's Trace	0.622297	28.421b	4	69	5.79808e-14
	Wilks' Lambda	0.377703	28.421b	4	69	5.79808e-14
	Hotelling's Trace	1.64758	28.421b	4	69	5.79808e-14
	Roy's Largest Root	1.64758	28.421b	4	69	5.79808e-14
factor1 * ceramic	Pillai's Trace	0.464262	59.794b	1	69	6.16067e-11
	Wilks' Lambda	0.535738	59.794b	1	69	6.16067e-11
	Hotelling's Trace	0.866583	59.794b	1	69	6.16067e-11
	Roy's Largest Root	0.866583	59.794b	1	69	6.16067e-11
factor1 * media * ceramic	Pillai's Trace	0.386178	10.853b	4	69	6.97433e-07
	Wilks' Lambda	0.613822	10.853b	4	69	6.97433e-07
	Hotelling's Trace	0.629137	10.853b	4	69	6.97433e-07
	Roy's Largest Root	0.629137	10.853b	4	69	6.97433e-07
a. Design: Intercept + media + ceramic + media * ceramic Within Subjects Design: factor1
b. Exact statistic
Mauchly's Test of Sphericitya
Measure:	MEASURE_1
Within Subjects Effect	Mauchly's W	Approx. Chi-Square	df	Sig.	Epsilonb
					Greenhouse-Geisser	Huynh-Feldt	Lower-bound
factor1	1	0	0		1	1	1
Tests the null hypothesis that the error covariance matrix of the orthonormalized transformed dependent variables is proportional to an identity matrix.
a. Design: Intercept + media + ceramic + media * ceramic Within Subjects Design: factor1
b. May be used to adjust the degrees of freedom for the averaged tests of significance. Corrected tests are displayed in the Tests of Within-Subjects Effects table.
Tests of Within-Subjects Effects
Measure:	MEASURE_1
Source		Type III Sum of Squares	df	Mean Square	F	Sig.
factor1	Sphericity Assumed	920037	1	920037	197.207	6.51966e-22
	Greenhouse-Geisser	920037	1	920037	197.207	6.51966e-22
	Huynh-Feldt	920037	1	920037	197.207	6.51966e-22
	Lower-bound	920037	1	920037	197.207	6.51966e-22
factor1 * media	Sphericity Assumed	530371	4	132593	28.4208	5.79808e-14
	Greenhouse-Geisser	530371	4	132593	28.4208	5.79808e-14
	Huynh-Feldt	530371	4	132593	28.4208	5.79808e-14
	Lower-bound	530371	4	132593	28.4208	5.79808e-14
factor1 * ceramic	Sphericity Assumed	278961	1	278961	59.7942	6.16067e-11
	Greenhouse-Geisser	278961	1	278961	59.7942	6.16067e-11
	Huynh-Feldt	278961	1	278961	59.7942	6.16067e-11
	Lower-bound	278961	1	278961	59.7942	6.16067e-11
factor1 * media * ceramic	Sphericity Assumed	202525	4	50631.2	10.8526	6.97433e-07
	Greenhouse-Geisser	202525	4	50631.2	10.8526	6.97433e-07
	Huynh-Feldt	202525	4	50631.2	10.8526	6.97433e-07
	Lower-bound	202525	4	50631.2	10.8526	6.97433e-07
Error(factor1)	Sphericity Assumed	321909	69	4665.35
	Greenhouse-Geisser	321909	69	4665.35
	Huynh-Feldt	321909	69	4665.35
	Lower-bound	321909	69	4665.35
Tests of Within-Subjects Contrasts
Measure:	MEASURE_1
Source		Type III Sum of Squares	df	Mean Square	F	Sig.
factor1	Linear	920037	1	920037	197.207	6.51966e-22
factor1 * media	Linear	530371	4	132593	28.4208	5.79808e-14
factor1 * ceramic	Linear	278961	1	278961	59.7942	6.16067e-11
factor1 * media * ceramic	Linear	202525	4	50631.2	10.8526	6.97433e-07
Error(factor1)	Linear	321909	69	4665.35
Tests of Between-Subjects Effects
Measure:	MEASURE_1
Transformed Variable:	Average
Source	Type III Sum of Squares	df	Mean Square	F	Sig.
Intercept	6.6762e+07	1	6.6762e+07	12840.2	3.94753e-80
media	441380	4	110345	21.2225	1.9198e-11
ceramic	282636	1	282636	54.3588	2.79491e-10
media * ceramic	176520	4	44130	8.48744	1.25124e-05
Error	358762	69	5199.45
Estimated Marginal Means
media * factor1
Measure:	MEASURE_1
media		Mean	Std. Error	95% Confidence Interval
				Lower Bound	Upper Bound
HCl	1	704.1	8.05058	688.04	720.16
	2	638.4	23.4891	591.541	685.259
Acetic Acid	1	715.131	8.05058	699.071	731.192
	2	632.238	23.4891	585.378	679.097
NaF+HCl	1	742.263	8.05058	726.202	758.323
	2	457.231	23.4891	410.372	504.091
NaF+Acetic	1	732.457	8.33315	715.833	749.081
	2	430.407	24.3135	381.903	478.911
Saliva	1	740.681	8.05058	724.621	756.742
	2	712.656	23.4891	665.797	759.516
Post Hoc Tests
media
Multiple Comparisons
Measure:	MEASURE_1
Tukey HSD
(I) media		Mean Difference (I-J)	Std. Error	Sig.	95% Confidence Interval
					Lower Bound	Upper Bound
HCl	Acetic Acid	-2.43437	18.0268	0.999923	-52.9314	48.0627
	NaF+HCl	71.50*	18.0268	0.00160501	21.0061	122
	NaF+Acetic	83.60*	18.3248	0.000202805	32.2716	134.935
	Saliva	-55.42*	18.0268	0.0243839	-105.916	-4.9217
Acetic Acid	HCl	2.43437	18.0268	0.999923	-48.0627	52.9314
	NaF+HCl	73.94*	18.0268	0.00101964	23.4405	124.435
	NaF+Acetic	86.04*	18.3248	0.000125134	34.7059	137.369
	Saliva	-52.98*	18.0268	0.0350486	-103.481	-2.48733
NaF+HCl	HCl	-71.50*	18.0268	0.00160501	-122	-21.0061
	Acetic Acid	-73.94*	18.0268	0.00101964	-124.435	-23.4405
	NaF+Acetic	12.1002	18.3248	0.964108	-39.2316	63.432
	Saliva	-126.92*	18.0268	1.11508e-08	-177.419	-76.4248
NaF+Acetic	HCl	-83.60*	18.3248	0.000202805	-134.935	-32.2716
	Acetic Acid	-86.04*	18.3248	0.000125134	-137.369	-34.7059
	NaF+HCl	-12.1002	18.3248	0.964108	-63.432	39.2316
	Saliva	-139.02*	18.3248	1.13456e-09	-190.354	-87.6903
Saliva	HCl	55.42*	18.0268	0.0243839	4.9217	105.916
	Acetic Acid	52.98*	18.0268	0.0350486	2.48733	103.481
	NaF+HCl	126.92*	18.0268	1.11508e-08	76.4248	177.419
	NaF+Acetic	139.02*	18.3248	1.13456e-09	87.6903	190.354
Based on observed means. The error term is Mean Square(Error) = 2599.725.
*. The mean difference is significant at the .05 level.
Homogeneous Subsets
MEASURE_1
Tukey HSDa,b,c
media	N	Subset
		1	2	3
NaF+Acetic	15	587.647
NaF+HCl	16	599.747
HCl	16		671.25
Acetic Acid	16		673.684
Saliva	16			726.669
Sig.		0.962829	0.999925	1
Means for groups in homogeneous subsets are displayed. Based on observed means. The error term is Mean Square(Error) = 2599.725.
a. Uses Harmonic Mean Sample Size = 15.789.
b. The group sizes are unequal. The harmonic mean of the group sizes is used. Type I error levels are not guaranteed.
c. Alpha = .05.
SORT CASES BY ceramic.
SPLIT FILE LAYERED BY ceramic.
ONEWAY hardaft hard.bef BY media
/MISSING ANALYSIS
/POSTHOC=TUKEY ALPHA(0.05).
COMPUTE hard.diff=hardaft - hard.bef.
EXECUTE.
ONEWAY hard.diff BY media
/MISSING ANALYSIS
/POSTHOC=TUKEY ALPHA(0.05).
Oneway
Notes
Output Created		30-APR-2017 15:27:33
Comments
Input	Data	D:\kharazifard spss\rafiezadeh shiva\Untitled3.sav
	Active Dataset	DataSet1
	Filter	<none>
	Weight	<none>
	Split File	ceramic
	N of Rows in Working Data File	80
Missing Value Handling	Definition of Missing	User-defined missing values are treated as missing.
	Cases Used	Statistics for each analysis are based on cases with no missing data for any variable in the analysis.
Syntax		ONEWAY hard.diff BY media /MISSING ANALYSIS /POSTHOC=TUKEY ALPHA(0.05).
Resources	Processor Time	00:00:00.03
	Elapsed Time	00:00:00.03
ANOVA
hard.diff
ceramic		Sum of Squares	df	Mean Square	F	Sig.
Feldespatic	Between Groups	1.32815e+06	4	332038	20.4511	1.16429e-08
	Within Groups	552015	34	16235.7
	Total	1.88017e+06	38
emax	Between Groups	104255	4	26063.8	9.93689	1.76328e-05
	Within Groups	91802.6	35	2622.93
	Total	196058	39
Post Hoc Tests
Multiple Comparisons
Dependent Variable:	hard.diff
Tukey HSD
ceramic			Mean Difference (I-J)	Std. Error	Sig.	95% Confidence Interval
						Lower Bound	Upper Bound
Feldespatic	HCl	Acetic Acid	32.575	63.7098	0.985666	-150.88	216.03
		NaF+HCl	341.08750*	63.7098	5.5852e-05	157.632	524.543
		NaF+Acetic	418.38750*	65.9459	2.95995e-06	228.493	608.282
		Saliva	-23.8875	63.7098	0.995592	-207.343	159.568
	Acetic Acid	HCl	-32.575	63.7098	0.985666	-216.03	150.88
		NaF+HCl	308.51250*	63.7098	0.000252054	125.057	491.968
		NaF+Acetic	385.81250*	65.9459	1.27903e-05	195.918	575.707
		Saliva	-56.4625	63.7098	0.900003	-239.918	126.993
	NaF+HCl	HCl	-341.08750*	63.7098	5.5852e-05	-524.543	-157.632
		Acetic Acid	-308.51250*	63.7098	0.000252054	-491.968	-125.057
		NaF+Acetic	77.3	65.9459	0.766843	-112.594	267.194
		Saliva	-364.97500*	63.7098	1.83594e-05	-548.43	-181.52
	NaF+Acetic	HCl	-418.38750*	65.9459	2.95995e-06	-608.282	-228.493
		Acetic Acid	-385.81250*	65.9459	1.27903e-05	-575.707	-195.918
		NaF+HCl	-77.3	65.9459	0.766843	-267.194	112.594
		Saliva	-442.27500*	65.9459	1.01914e-06	-632.169	-252.381
	Saliva	HCl	23.8875	63.7098	0.995592	-159.568	207.343
		Acetic Acid	56.4625	63.7098	0.900003	-126.993	239.918
		NaF+HCl	364.97500*	63.7098	1.83594e-05	181.52	548.43
		NaF+Acetic	442.27500*	65.9459	1.01914e-06	252.381	632.169
emax	HCl	Acetic Acid	1.8125	25.6073	0.999994	-71.81	75.435
		NaF+HCl	97.57500*	25.6073	0.00459343	23.9525	171.197
		NaF+Acetic	54.3125	25.6073	0.234178	-19.31	127.935
		Saliva	-51.4625	25.6073	0.282617	-125.085	22.16
	Acetic Acid	HCl	-1.8125	25.6073	0.999994	-75.435	71.81
		NaF+HCl	95.76250*	25.6073	0.00557356	22.14	169.385
		NaF+Acetic	52.5	25.6073	0.264278	-21.1225	126.122
		Saliva	-53.275	25.6073	0.251105	-126.897	20.3475
	NaF+HCl	HCl	-97.57500*	25.6073	0.00459343	-171.197	-23.9525
		Acetic Acid	-95.76250*	25.6073	0.00557356	-169.385	-22.14
		NaF+Acetic	-43.2625	25.6073	0.453287	-116.885	30.36
		Saliva	-149.03750*	25.6073	1.26773e-05	-222.66	-75.415
	NaF+Acetic	HCl	-54.3125	25.6073	0.234178	-127.935	19.31
		Acetic Acid	-52.5	25.6073	0.264278	-126.122	21.1225
		NaF+HCl	43.2625	25.6073	0.453287	-30.36	116.885
		Saliva	-105.77500*	25.6073	0.00187892	-179.397	-32.1525
	Saliva	HCl	51.4625	25.6073	0.282617	-22.16	125.085
		Acetic Acid	53.275	25.6073	0.251105	-20.3475	126.897
		NaF+HCl	149.03750*	25.6073	1.26773e-05	75.415	222.66
		NaF+Acetic	105.77500*	25.6073	0.00187892	32.1525	179.397
*. The mean difference is significant at the 0.05 level.
Homogeneous Subsets
hard.diff
ceramic=Feldespatic
Tukey HSDa,b
media	N	Subset for alpha = 0.05
		1	2
NaF+Acetic	7	-501.6
NaF+HCl	8	-424.3
Acetic Acid	8		-115.787
HCl	8		-83.2125
Saliva	8		-59.325
Sig.		0.753381	0.90449
Means for groups in homogeneous subsets are displayed.
a. Uses Harmonic Mean Sample Size = 7.778.
b. The group sizes are unequal. The harmonic mean of the group sizes is used. Type I error levels are not guaranteed.
ceramic=emax
Tukey HSDa
media	N	Subset for alpha = 0.05
		1	2	3
NaF+HCl	8	-145.762
NaF+Acetic	8	-102.5	-102.5
Acetic Acid	8		-50	-50
HCl	8		-48.1875	-48.1875
Saliva	8			3.275
Sig.		0.453287	0.234178	0.251105
Means for groups in homogeneous subsets are displayed.
a. Uses Harmonic Mean Sample Size = 8.000.
SORT CASES BY media.
SPLIT FILE LAYERED BY media.
T-TEST GROUPS=ceramic(1 2)
/MISSING=ANALYSIS
/VARIABLES=hard.diff
/CRITERIA=CI(.95).
T-Test
Notes
Output Created		30-APR-2017 15:27:59
Comments
Input	Data	D:\kharazifard spss\rafiezadeh shiva\Untitled3.sav
	Active Dataset	DataSet1
	Filter	<none>
	Weight	<none>
	Split File	media
	N of Rows in Working Data File	80
Missing Value Handling	Definition of Missing	User defined missing values are treated as missing.
	Cases Used	Statistics for each analysis are based on the cases with no missing or out-of-range data for any variable in the analysis.
Syntax		T-TEST GROUPS=ceramic(1 2) /MISSING=ANALYSIS /VARIABLES=hard.diff /CRITERIA=CI(.95).
Resources	Processor Time	00:00:00.02
	Elapsed Time	00:00:00.02
Group Statistics
media			N	Mean	Std. Deviation	Std. Error Mean
HCl	hard.diff	Feldespatic	8	-83.2125	96.4738	34.1086
		emax	8	-48.1875	46.3355	16.3821
Acetic Acid	hard.diff	Feldespatic	8	-115.787	120.344	42.5482
		emax	8	-50	46.7126	16.5154
NaF+HCl	hard.diff	Feldespatic	8	-424.3	138.733	49.0496
		emax	8	-145.762	47.7361	16.8773
NaF+Acetic	hard.diff	Feldespatic	7	-501.6	36.1709	13.6713
		emax	8	-102.5	77.321	27.3371
Saliva	hard.diff	Feldespatic	8	-59.325	186.282	65.8607
		emax	8	3.275	22.9859	8.12674
Independent Samples Test
media			Levene's Test for Equality of Variances		t-test for Equality of Means
			F	Sig.	t	df	Sig. (2-tailed)	Mean Difference	Std. Error Difference	95% Confidence Interval of the Difference
										Lower	Upper
HCl	hard.diff	Equal variances assumed	2.25256	0.155607	-0.925638	14	0.370316	-35.025	37.8388	-116.181	46.131
		Equal variances not assumed			-0.925638	10.0663	0.376292	-35.025	37.8388	-119.26	49.2097
Acetic Acid	hard.diff	Equal variances assumed	19.3607	0.000604723	-1.44141	14	0.171462	-65.7875	45.6411	-163.678	32.1028
		Equal variances not assumed			-1.44141	9.06251	0.183116	-65.7875	45.6411	-168.926	37.3513
NaF+HCl	hard.diff	Equal variances assumed	6.72477	0.0212561	-5.36971	14	9.88689e-05	-278.538	51.872	-389.792	-167.283
		Equal variances not assumed			-5.36971	8.63462	0.000518338	-278.538	51.872	-396.641	-160.434
NaF+Acetic	hard.diff	Equal variances assumed	1.01015	0.333209	-12.4717	13	1.31426e-08	-399.1	32.0005	-468.233	-329.967
		Equal variances not assumed			-13.0574	10.1953	1.079e-07	-399.1	30.565	-467.027	-331.173
Saliva	hard.diff	Equal variances assumed	3.81541	0.071066	-0.943337	14	0.361504	-62.6	66.3602	-204.928	79.7285
		Equal variances not assumed			-0.943337	7.21311	0.376025	-62.6	66.3602	-218.582	93.382
